# Supplementary material for: Controlled Exit from the G2/M Checkpoint in RPE-1 Cells Using RO3306: Enrichment of Phase-Specific Cell Populations for In-Depth Analyses of Mitotic Events
Source: Int J Mol Sci. 2025 May 21;26(10):4951. doi: 10.3390/ijms26104951 (PMC12112338; doi:10.3390/ijms26104951)
Supplement: Supplementary file 1 [file ijms-26-04951-s001.zip]

Archive with 2 entries (2 files):
- ijms-3508947-figures.docx
- ijms-3508947-supplementary.avi
